# Supplementary material for: ﻿Adesmiaephedroides (Fabaceae, Faboideae), a new species from the Mediterranean-type ecosystem of Valparaíso Region, Chile
Source: PhytoKeys. 2025 Jul 10;259:301–17. doi: 10.3897/phytokeys.259.156135 (PMC12272082; doi:10.3897/phytokeys.259.156135)
Supplement: XML Treatment for Adesmia ephedroides [file phytokeys.259.156135-treatment1.xml]

<!DOCTYPE tp:taxon-treatment
  PUBLIC "-//TaxonX//DTD Taxonomic Treatment Publishing DTD v0 20100105//EN" "tax-treatment-NSO.dtd">
<tp:taxon-treatment xmlns:tp="http://www.plazi.org/taxpub"><tp:treatment-meta><kwd-group><label>Taxon classification</label><kwd>
                <named-content content-type="kingdom">Plantae</named-content>
              </kwd><kwd>
                <named-content content-type="order">Fabales</named-content>
              </kwd><kwd>
                <named-content content-type="family">Fabaceae</named-content>
              </kwd></kwd-group><mixed-citation publication-type="journal"><person-group><name><surname>Rosende</surname><given-names>Benito</given-names></name><name><surname>Lavandero</surname><given-names>Nicolás</given-names></name><name><surname>Araneda</surname><given-names>Daniela</given-names></name><name><surname>Pérez</surname><given-names>María Fernanda</given-names></name></person-group><article-title>﻿<italic><tp:taxon-name><tp:taxon-name-part taxon-name-part-type="genus" reg="Adesmia">Adesmia</tp:taxon-name-part><tp:taxon-name-part taxon-name-part-type="species" reg="ephedroides">ephedroides</tp:taxon-name-part></tp:taxon-name></italic> (<tp:taxon-name><tp:taxon-name-part taxon-name-part-type="family">Fabaceae</tp:taxon-name-part></tp:taxon-name>, <tp:taxon-name><tp:taxon-name-part taxon-name-part-type="subfamily">Faboideae</tp:taxon-name-part></tp:taxon-name>), a new species from the Mediterranean-type ecosystem of Valparaíso Region, Chile</article-title><source>PhytoKeys</source><day>10</day><month>07</month><year>2025</year><volume>259</volume><fpage>301</fpage><lpage>317</lpage><pub-id pub-id-type="doi">10.3897/phytokeys.259.156135</pub-id></mixed-citation></tp:treatment-meta><tp:nomenclature><label>﻿</label><tp:taxon-name>
              <object-id xmlns:xlink="http://www.w3.org/1999/xlink" content-type="arpha" xlink:type="simple">0BB67CD1-566B-5FCD-AF16-E05EF9A8FCC7</object-id>
              <tp:taxon-name-part taxon-name-part-type="genus" reg="Adesmia">Adesmia</tp:taxon-name-part>
              <tp:taxon-name-part taxon-name-part-type="species" reg="ephedroides">ephedroides</tp:taxon-name-part>
              <object-id xmlns:xlink="http://www.w3.org/1999/xlink" content-type="ipni" xlink:type="simple">urn:lsid:ipni.org:names:77365253-1</object-id>
            </tp:taxon-name><tp:taxon-authority>Rosende &amp; Lavandero</tp:taxon-authority><tp:taxon-status xmlns:xlink="http://www.w3.org/1999/xlink" xlink:type="simple">sp. nov.</tp:taxon-status><xref ref-type="fig" rid="F3">Figs 3</xref><xref ref-type="fig" rid="F4">, 4</xref><xref ref-type="fig" rid="F5">, 5</xref></tp:nomenclature><tp:treatment-sec sec-type="diagnosis" id="SECID0EUQAE"><title>Diagnosis.</title><p><italic><tp:taxon-name><tp:taxon-name-part taxon-name-part-type="genus" reg="Adesmia">Adesmia</tp:taxon-name-part><tp:taxon-name-part taxon-name-part-type="species" reg="ephedroides">ephedroides</tp:taxon-name-part></tp:taxon-name></italic> differs from its closest relatives by the following combination of characters: unarmed shrubs with glabrous, green young branches; uniquely-shaped leaves with a persistent, cylindrical petiole and rachis; 1–3 pairs of glabrous, obovate to oblong, deciduous leaflets with an emarginate apex and a margin dentate with glandular setae and 1–3 articles, plumose bristled lomenta.</p></tp:treatment-sec><tp:treatment-sec sec-type="material" id="SECID0EFRAE"><title>Type.</title><p>Chile • [1 ♀♂, 1.3 m]; Región de Valparaíso, Provincia de San Felipe de Aconcagua, Comuna de Catemu, Southwest of Cerro Caqui; <named-content xmlns:xlink="http://www.w3.org/1999/xlink" content-type="dwc:verbatimCoordinates" xlink:type="simple"><named-content content-type="geo-json" specific-use="{&#34;type&#34;:&#34;Point&#34;,&#34;coordinates&#34;:[-70.997833,-32.762528]}" id="NCID0EORAE" xlink:type="simple">32°45'45.1"S, 70°59'52.2"W</named-content></named-content>; 709 m alt.; 2 November 2024; <italic>B. Rosende &amp; N. Lavandero</italic> leg.; fl, fr.; (holotype: SGO [SGO171977]!; Isotype: SGO [SGO171978]!.).</p></tp:treatment-sec><tp:treatment-sec sec-type="description" id="SECID0EVRAE"><title>Description.</title><p><bold><italic>Shrubs</italic></bold> (0.2) 0.4–1.6 m tall and 0.3–0.8 m width; <bold><italic>Stems</italic></bold> woody, cylindrical, branched at the base, bifurcating, greyish bark longitudinally fissured; branches oblique to vertically orientated, nearly terete, glaucous, green to reddish-brown with age, glabrous, internodes (7)12–22 mm long, short or hardly visible brachyblast on axillary nodes; <bold><italic>Stipules</italic></bold> triangular-ovate, 0.5–0.7 mm long, base 0.6 to 0.8 mm wide, glabrescent, green to pink, persistent; <bold><italic>Leaves</italic></bold> alternate, paripinnate, rarely imparipinnate (trifoliolate, at the leaf apex), 1–3 pairs of opposite leaflets, glabrous with few ciliate trichomes at the petiole base, leaflets pairs widely spaced and orientated to the leaf apex; <bold><italic>Petiole</italic></bold> 19.5–55 mm long; <bold><italic>Rachis</italic></bold> 1–18 mm long, cylindrical, canaliculated when dry, persistent; <bold><italic>Leaflets</italic></bold> 0.5–2.8 width × 0.6–2.3 mm long, subsessile, obovate or oblong, apex emarginate or rounded, base cuneated, margin entire or irregularly dentate towards the apex with few setulae with a glandular base, located at the tips of teeth, glabrescent; leaf blade spreading, subconduplicate or concave; deciduous; <bold><italic>Raceme</italic></bold> terminal occasionally axillary, (1.7)7–15 cm long, erect, glabrous, 5–27 flowered; <bold><italic>bracts</italic></bold> 0.5–1.5 mm long, triangular-lanceolate, glabrous; <bold><italic>pedicel</italic></bold> 5–13.5 mm long, spread or erect, glabrous; <bold><italic>Flowers</italic></bold> yellow, hermaphrodite, 5.9–8.3 mm long; <bold>c<italic>alyx</italic></bold> campanulate, 3.3 × 2.5 mm, externally glabrous, internally pubescent, margin ciliate, 5-lobed, 0.3–7 mm long, dorsal sinus narrower and deeper than the other four; <bold><italic>standard petal</italic></bold> blade yellow with dark red nectar guides, redder externally, reflexed, orbicular to broadly obovate, apex emarginate, 5.3–6.2 × 3.9 mm, externally pubescent on the veins, claw white, internally pubescent distally,1.9–2.1 mm long; <bold><italic>wing petals</italic></bold> glabrous, falcate, blade yellow, 13.6–18.3 × 8.4–9.9 mm, narrowly obovate, apex obtuse, curved inwards, with a spur ca. 1.8 mm long, claw white 10.6–12.9 mm long; <bold><italic>keel petals</italic></bold> falcate, blade 14.7–15.2 × 8.7–9.5 with a spur ca. 0.7 mm long, ciliate along the lower margin, apex acute, claw 10.3–11.7 mm long; <bold><italic>stamens</italic></bold> 10, filaments free, flattened, curved upwards, 2 stamens filaments are thicker than the others, 18.3–28.4 mm long, glabrous; <bold><italic>anthers</italic></bold> elliptical, dorsifixed; <bold><italic>gynoecium</italic></bold> 6.6–8.4 mm long; <bold><italic>ovary</italic></bold> straight 3.7–8.4 mm long, pubescent, 1–3 ovules; <bold><italic>style</italic></bold> curved upwards, 3.3–4.3 mm long; <bold><italic>stigma</italic></bold> punctiform; <bold><italic>Fruit</italic></bold> lomentum, not stipitate, calyx persistent, sometimes embracing the first article of the fruit; laterally compressed, articles 1–3, semi-lenticular, 6.0–6.4 × 7–8.1 mm, each article with dark red bristles with numerous spread white hairs, bristles bended distally, 18.6–30.4 mm; <bold><italic>Seed</italic></bold> brownish, 2 × 1.8 mm, orbicular to lenticular; hilum orbicular, no aril.</p></tp:treatment-sec><tp:treatment-sec sec-type="distribution" id="SECID0ESUAE"><title>Distribution and habitat.</title><p><italic><tp:taxon-name><tp:taxon-name-part taxon-name-part-type="genus" reg="Adesmia">Adesmia</tp:taxon-name-part><tp:taxon-name-part taxon-name-part-type="species" reg="ephedroides">ephedroides</tp:taxon-name-part></tp:taxon-name></italic> is endemic to the Valparaíso Region, currently known only from the type locality in the Melón Mountain Range (coastal central Chile; Fig. <xref ref-type="fig" rid="F1">1</xref>). It inhabits crevices of south- to southeast-facing rocky outcrops between 530 and 720 m alt. The surrounding sclerophyllous open forest/shrubland is dominated by the tree species <italic><tp:taxon-name><tp:taxon-name-part taxon-name-part-type="genus" reg="Quillaja">Quillaja</tp:taxon-name-part><tp:taxon-name-part taxon-name-part-type="species" reg="saponaria">saponaria</tp:taxon-name-part></tp:taxon-name></italic> Poir. (<tp:taxon-name><tp:taxon-name-part taxon-name-part-type="family">Quillajaceae</tp:taxon-name-part></tp:taxon-name>) and <italic><tp:taxon-name><tp:taxon-name-part taxon-name-part-type="genus" reg="Lithraea">Lithraea</tp:taxon-name-part><tp:taxon-name-part taxon-name-part-type="species" reg="caustica">caustica</tp:taxon-name-part></tp:taxon-name></italic> (Molina) Hook. &amp; Arn. (<tp:taxon-name><tp:taxon-name-part taxon-name-part-type="family">Anacardiaceae</tp:taxon-name-part></tp:taxon-name>), with <italic><tp:taxon-name><tp:taxon-name-part taxon-name-part-type="genus" reg="Retanilla">Retanilla</tp:taxon-name-part><tp:taxon-name-part taxon-name-part-type="species" reg="trinervia">trinervia</tp:taxon-name-part></tp:taxon-name></italic> Hook. &amp; Arn. (<tp:taxon-name><tp:taxon-name-part taxon-name-part-type="family">Rhamnaceae</tp:taxon-name-part></tp:taxon-name>), <italic><tp:taxon-name><tp:taxon-name-part taxon-name-part-type="genus" reg="Porlieria">Porlieria</tp:taxon-name-part><tp:taxon-name-part taxon-name-part-type="species" reg="chilensis">chilensis</tp:taxon-name-part></tp:taxon-name></italic> I.M.Johnst. (<tp:taxon-name><tp:taxon-name-part taxon-name-part-type="family">Zygophyllaceae</tp:taxon-name-part></tp:taxon-name>) and <italic><tp:taxon-name><tp:taxon-name-part taxon-name-part-type="genus" reg="Colliguaja">Colliguaja</tp:taxon-name-part><tp:taxon-name-part taxon-name-part-type="species" reg="odorifera">odorifera</tp:taxon-name-part></tp:taxon-name></italic> Molina (<tp:taxon-name><tp:taxon-name-part taxon-name-part-type="family">Euphorbiaceae</tp:taxon-name-part></tp:taxon-name>) as common shrubs. Associated rock outcrop species include <tp:taxon-name><tp:taxon-name-part taxon-name-part-type="genus" reg="Calceolaria">Calceolaria</tp:taxon-name-part><tp:taxon-name-part taxon-name-part-type="species" reg="ascendens">ascendens</tp:taxon-name-part><tp:taxon-name-part taxon-name-part-type="infraspecific-rank">subsp.</tp:taxon-name-part><tp:taxon-name-part taxon-name-part-type="subspecies" reg="exigua">exigua</tp:taxon-name-part></tp:taxon-name> (Witasek) Nic.García (<tp:taxon-name><tp:taxon-name-part taxon-name-part-type="family">Calceolariaceae</tp:taxon-name-part></tp:taxon-name>), <italic><tp:taxon-name><tp:taxon-name-part taxon-name-part-type="genus" reg="Stachys">Stachys</tp:taxon-name-part></tp:taxon-name></italic> sp. L. (<tp:taxon-name><tp:taxon-name-part taxon-name-part-type="family">Lamiaceae</tp:taxon-name-part></tp:taxon-name>), <italic><tp:taxon-name><tp:taxon-name-part taxon-name-part-type="genus" reg="Ephedra">Ephedra</tp:taxon-name-part><tp:taxon-name-part taxon-name-part-type="species" reg="chilensis">chilensis</tp:taxon-name-part></tp:taxon-name></italic> Miers (<tp:taxon-name><tp:taxon-name-part taxon-name-part-type="family">Ephedraceae</tp:taxon-name-part></tp:taxon-name>), <italic><tp:taxon-name><tp:taxon-name-part taxon-name-part-type="genus" reg="Lobelia">Lobelia</tp:taxon-name-part><tp:taxon-name-part taxon-name-part-type="species" reg="excelsa">excelsa</tp:taxon-name-part></tp:taxon-name></italic> Lesch. (<tp:taxon-name><tp:taxon-name-part taxon-name-part-type="family">Campanulaceae</tp:taxon-name-part></tp:taxon-name>), <italic><tp:taxon-name><tp:taxon-name-part taxon-name-part-type="genus" reg="Leucostele">Leucostele</tp:taxon-name-part><tp:taxon-name-part taxon-name-part-type="species" reg="chiloensis">chiloensis</tp:taxon-name-part></tp:taxon-name></italic> (Colla) Schlumpb. (<tp:taxon-name><tp:taxon-name-part taxon-name-part-type="family">Cactaceae</tp:taxon-name-part></tp:taxon-name>) and <tp:taxon-name><tp:taxon-name-part taxon-name-part-type="genus" reg="Puya">Puya</tp:taxon-name-part><tp:taxon-name-part taxon-name-part-type="species" reg="alpestris">alpestris</tp:taxon-name-part><tp:taxon-name-part taxon-name-part-type="infraspecific-rank">subsp.</tp:taxon-name-part><tp:taxon-name-part taxon-name-part-type="subspecies" reg="zoellneri">zoellneri</tp:taxon-name-part></tp:taxon-name> Zizka, J.V.Schneid. &amp; Novoa (<tp:taxon-name><tp:taxon-name-part taxon-name-part-type="family">Bromeliaceae</tp:taxon-name-part></tp:taxon-name>).</p><fig id="F1" position="float" orientation="portrait"><object-id xmlns:xlink="http://www.w3.org/1999/xlink" content-type="arpha" xlink:type="simple">B5B80D1A-248D-5DED-A7CE-E7120B36A352</object-id><label>Figure 1.</label><caption><p>Distribution map of <italic><tp:taxon-name><tp:taxon-name-part taxon-name-part-type="genus" reg="Adesmia">Adesmia</tp:taxon-name-part><tp:taxon-name-part taxon-name-part-type="species" reg="ephedroides">ephedroides</tp:taxon-name-part></tp:taxon-name></italic> (white triangles) in Chile, Valparaíso Region, based on the type locality and collections by the authors (paratypes).</p></caption><graphic xmlns:xlink="http://www.w3.org/1999/xlink" xlink:href="phytokeys-259-301_article-156135__-g001.jpg" position="float" orientation="portrait" xlink:type="simple" id="oo_1371452.jpg"><uri content-type="original_file" xlink:type="simple">https://binary.pensoft.net/fig/1371452</uri></graphic></fig><fig id="F2" position="float" orientation="portrait"><object-id xmlns:xlink="http://www.w3.org/1999/xlink" content-type="arpha" xlink:type="simple">874BCB09-9AEA-54D7-B68C-D79C2AE7422E</object-id><label>Figure 2.</label><caption><p>Phylogeny of <italic><tp:taxon-name><tp:taxon-name-part taxon-name-part-type="genus" reg="Adesmia">Adesmia</tp:taxon-name-part></tp:taxon-name></italic> resulting from Bayesian Inference (<abbrev xmlns:xlink="http://www.w3.org/1999/xlink" xlink:title="Bayesian Inference" id="ABBRID0EG3AE" xlink:type="simple">BI</abbrev>) analyses of the combined five regions of nuclear DNA. For each node, the values of Bayesian posterior probabilities (PP) and bootstrap support (BS) under Maximum Likelihood (<abbrev xmlns:xlink="http://www.w3.org/1999/xlink" xlink:title="Maximum Likelihood" id="ABBRID0EK3AE" xlink:type="simple">ML</abbrev>) are to the left and right of the slash, respectively. Clade names follow <xref ref-type="bibr" rid="B33">Pérez et al. (2024)</xref>. Clade E2 is highlighted. The new species, <italic><tp:taxon-name><tp:taxon-name-part taxon-name-part-type="genus" reg="Adesmia">Adesmia</tp:taxon-name-part><tp:taxon-name-part taxon-name-part-type="species" reg="ephedroides">ephedroides</tp:taxon-name-part></tp:taxon-name></italic>, is highlighted in bold.</p></caption><graphic xmlns:xlink="http://www.w3.org/1999/xlink" xlink:href="phytokeys-259-301_article-156135__-g002.jpg" position="float" orientation="portrait" xlink:type="simple" id="oo_1371453.jpg"><uri content-type="original_file" xlink:type="simple">https://binary.pensoft.net/fig/1371453</uri></graphic></fig><fig id="F3" position="float" orientation="portrait"><object-id xmlns:xlink="http://www.w3.org/1999/xlink" content-type="arpha" xlink:type="simple">468DCCD5-43A2-5C4C-9F9F-CE91DEE18456</object-id><label>Figure 3.</label><caption><p><italic><tp:taxon-name><tp:taxon-name-part taxon-name-part-type="genus" reg="Adesmia">Adesmia</tp:taxon-name-part><tp:taxon-name-part taxon-name-part-type="species" reg="ephedroides">ephedroides</tp:taxon-name-part></tp:taxon-name></italic> Rosende &amp; Lavandero <bold>A</bold> flowering branch and leaves <bold>B</bold> leaflets, adaxial face <bold>C</bold> stipules <bold>D</bold> leaves, adaxial face <bold>E</bold> flower, side view <bold>F</bold> calyx, outside view <bold>G</bold> standard petal <bold>H</bold> wing petal <bold>I</bold> keel petals, outside view <bold>J</bold> gynoecium <bold>K</bold> stamens <bold>L</bold> pod <bold>M</bold> seed. Drawn by Benito Rosende <bold>A–M</bold> based on the type specimen.</p></caption><graphic xmlns:xlink="http://www.w3.org/1999/xlink" xlink:href="phytokeys-259-301_article-156135__-g003.jpg" position="float" orientation="portrait" xlink:type="simple" id="oo_1371454.jpg"><uri content-type="original_file" xlink:type="simple">https://binary.pensoft.net/fig/1371454</uri></graphic></fig><fig id="F4" position="float" orientation="portrait"><object-id xmlns:xlink="http://www.w3.org/1999/xlink" content-type="arpha" xlink:type="simple">0BD9801D-F273-53E0-84F5-E4B4837E6778</object-id><label>Figure 4.</label><caption><p><italic><tp:taxon-name><tp:taxon-name-part taxon-name-part-type="genus" reg="Adesmia">Adesmia</tp:taxon-name-part><tp:taxon-name-part taxon-name-part-type="species" reg="ephedroides">ephedroides</tp:taxon-name-part></tp:taxon-name></italic> Rosende &amp; Lavandero, sp. nov. <bold>A</bold> raceme, detail of flowers and leaves <bold>B</bold> flowering raceme with a floral visitor (<italic><tp:taxon-name><tp:taxon-name-part taxon-name-part-type="genus" reg="Anthidium">Anthidium</tp:taxon-name-part></tp:taxon-name></italic> sp.) <bold>C</bold> branch with persistent leaves lacking deciduous leaflets and mature bristled fruits <bold>D</bold> raceme, detail of immature fruits <bold>E</bold> leaflets detail <bold>F</bold> leaves detail with fully developed leaflets. Photographed by Nicolás Lavandero (<bold>A, B, E</bold>) and Benito Rosende (<bold>C, D, F</bold>).</p></caption><graphic xmlns:xlink="http://www.w3.org/1999/xlink" xlink:href="phytokeys-259-301_article-156135__-g004.jpg" position="float" orientation="portrait" xlink:type="simple" id="oo_1371455.jpg"><uri content-type="original_file" xlink:type="simple">https://binary.pensoft.net/fig/1371455</uri></graphic></fig><fig id="F5" position="float" orientation="portrait"><object-id xmlns:xlink="http://www.w3.org/1999/xlink" content-type="arpha" xlink:type="simple">D471AFC5-4605-56CE-AB8C-60AF7D0407B4</object-id><label>Figure 5.</label><caption><p><italic><tp:taxon-name><tp:taxon-name-part taxon-name-part-type="genus" reg="Adesmia">Adesmia</tp:taxon-name-part><tp:taxon-name-part taxon-name-part-type="species" reg="ephedroides">ephedroides</tp:taxon-name-part></tp:taxon-name></italic> habit and habitat <bold>A, B</bold> habit of <italic><tp:taxon-name><tp:taxon-name-part taxon-name-part-type="genus" reg="Adesmia">A.</tp:taxon-name-part><tp:taxon-name-part taxon-name-part-type="species" reg="ephedroides">ephedroides</tp:taxon-name-part></tp:taxon-name></italic>, growing in rocky substrate <bold>C</bold> basal branch, detail of longitudinal fissured bark <bold>D, E</bold><italic><tp:taxon-name><tp:taxon-name-part taxon-name-part-type="genus" reg="Adesmia">A.</tp:taxon-name-part><tp:taxon-name-part taxon-name-part-type="species" reg="ephedroides">ephedroides</tp:taxon-name-part></tp:taxon-name></italic> habitat, rocky outcrops surrounded by sclerophyllous open forest of <italic><tp:taxon-name><tp:taxon-name-part taxon-name-part-type="genus" reg="Lithraea">Lithraea</tp:taxon-name-part><tp:taxon-name-part taxon-name-part-type="species" reg="caustica">caustica</tp:taxon-name-part></tp:taxon-name></italic> and <italic><tp:taxon-name><tp:taxon-name-part taxon-name-part-type="genus" reg="Quillaja">Quillaja</tp:taxon-name-part><tp:taxon-name-part taxon-name-part-type="species" reg="saponaria">saponaria</tp:taxon-name-part></tp:taxon-name></italic><bold>F</bold> mining facilities and avocado crops visible near type location. Photographed by Benito Rosende (<bold>A, D, E, F</bold>) and Nicolás Lavandero (<bold>B, C</bold>).</p></caption><graphic xmlns:xlink="http://www.w3.org/1999/xlink" xlink:href="phytokeys-259-301_article-156135__-g005.jpg" position="float" orientation="portrait" xlink:type="simple" id="oo_1371456.jpg"><uri content-type="original_file" xlink:type="simple">https://binary.pensoft.net/fig/1371456</uri></graphic></fig></tp:treatment-sec><tp:treatment-sec sec-type="phenology" id="SECID0EWCAG"><title>Phenology.</title><p>Flowering occurs primarily between October and December, occasionally extending until March. Fruiting is observed between November and March.</p></tp:treatment-sec><tp:treatment-sec sec-type="etymology" id="SECID0E2CAG"><title>Etymology.</title><p>The specific epithet <italic><tp:taxon-name><tp:taxon-name-part taxon-name-part-type="genus" reg="Adesmia"/><tp:taxon-name-part taxon-name-part-type="species" reg="ephedroides">ephedroides</tp:taxon-name-part></tp:taxon-name></italic> alludes to its resemblance to the genus <italic><tp:taxon-name><tp:taxon-name-part taxon-name-part-type="genus" reg="Ephedra">Ephedra</tp:taxon-name-part></tp:taxon-name></italic> Tourn. ex L., primarily due to its shrubby habit, colour and the arrangement of its numerous young, vertically orientated green branches. Additionally, the cylindrical leaves with deciduous leaflets contribute to an appearance reminiscent of a leafless shrub, similar to <italic><tp:taxon-name><tp:taxon-name-part taxon-name-part-type="genus" reg="Ephedra">Ephedra</tp:taxon-name-part><tp:taxon-name-part taxon-name-part-type="species" reg="chilensis">chilensis</tp:taxon-name-part></tp:taxon-name></italic> Miers, with which <italic><tp:taxon-name><tp:taxon-name-part taxon-name-part-type="genus" reg="Adesmia">A.</tp:taxon-name-part><tp:taxon-name-part taxon-name-part-type="species" reg="ephedroides">ephedroides</tp:taxon-name-part></tp:taxon-name></italic> grows in sympatry.</p></tp:treatment-sec><tp:treatment-sec sec-type="Preliminary conservation status" id="SECID0EIEAG"><title>Preliminary conservation status.</title><p><italic><tp:taxon-name><tp:taxon-name-part taxon-name-part-type="genus" reg="Adesmia">Adesmia</tp:taxon-name-part><tp:taxon-name-part taxon-name-part-type="species" reg="ephedroides">ephedroides</tp:taxon-name-part></tp:taxon-name></italic> is provisionally assessed as Critically Endangered (CR) under IUCN criteria B1ab(iii,v)+B2ab(iii,v). Its extent of occurrence is estimated at 0.038 km<sup>2</sup> (&lt; 100 km<sup>2</sup>) and its area of occupancy is approximately 4 km<sup>2</sup> (&lt; 10 km<sup>2</sup>). A single population of 78 mature individuals has been recorded, despite extensive surveys in suitable habitats and seasons across surrounding areas. The species is severely threatened by land-use changes from mining and agricultural expansion. Additionally, invasive herbivores, including rabbits, goats and cattle, heavily graze on the species, impairing its growth and limiting natural regeneration. Further sampling is required to clarify the species’ distribution and population status.</p></tp:treatment-sec><ref-list><ref id="B33"><mixed-citation xmlns:xlink="http://www.w3.org/1999/xlink" xlink:type="simple"><person-group><name name-style="western"><surname>Pérez</surname><given-names>F</given-names></name><name name-style="western"><surname>Lavandero</surname><given-names>N</given-names></name><name name-style="western"><surname>Hinojosa</surname><given-names>LF</given-names></name><name name-style="western"><surname>Cisternas</surname><given-names>M</given-names></name><name name-style="western"><surname>Araneda</surname><given-names>D</given-names></name><name name-style="western"><surname>Pinilla</surname><given-names>N</given-names></name><name name-style="western"><surname>Moraga</surname><given-names>V</given-names></name></person-group> (<year>2024</year>) Speciation and evolution of growth form in <tp:taxon-name><tp:taxon-name-part taxon-name-part-type="genus">Adesmia</tp:taxon-name-part></tp:taxon-name> DC. (<tp:taxon-name><tp:taxon-name-part taxon-name-part-type="tribe">Dalbergieae</tp:taxon-name-part></tp:taxon-name>, <tp:taxon-name><tp:taxon-name-part taxon-name-part-type="family">Fabaceae</tp:taxon-name-part></tp:taxon-name>): The relevance of Andean uplift and aridification. Frontiers in Plant Science 15: 1403273. <ext-link xlink:href="10.3389/fpls.2024.1403273" ext-link-type="doi" xlink:type="simple">https://doi.org/10.3389/fpls.2024.1403273</ext-link></mixed-citation></ref></ref-list></tp:taxon-treatment>
