# Supplementary material for: ﻿Adesmiaephedroides (Fabaceae, Faboideae), a new species from the Mediterranean-type ecosystem of Valparaíso Region, Chile
Source: PhytoKeys. 2025 Jul 10;259:301–17. doi: 10.3897/phytokeys.259.156135 (PMC12272082; doi:10.3897/phytokeys.259.156135)
Supplement: Supplementary material 1 — GenBank accession numbers used in this study [file phytokeys-259-301_article-156135__-s001.xlsx]

## Sheet: Hoja1
Supplementary Table 1. List of Adesmia species considered in this study and respective GenBank accession numbers. Accessions in bold are new to this study.
Voucher	Herbarium	Species	Author	Subgenus	Series	Distribution	ITS	ETS	AIGP	U5 small nuclear ribonucleoprotein component CLO	vacuolar-sorting receptor 1
Humaña & al. 20011	CONC	araucana	Phil.	Adesmia	Araucanae	Chile	PP378418	PP437416	PP437303	PQ043111	PQ048766
NL-1270	SGO	argentea	Meyen	Adesmia	Argenteae	Chile	PP378397	PP437462	PP437361	PQ043112	PQ048792
NL-1803	SGO	argyrophylla	Phil.	Acanthadesmia	Argyrophyllae	Chile	PP378391	PP437469	PP437363	PQ043113	-
NL-1463	SGO	aspera	Gillies ex Hook. & Arn.	Adesmia	Papposae	Argentina, Chile	PP378417	PP437424	PP437306	-	PQ048768
NL-1787	SGO	atacamensis	Phil.	Adesmia	Bracteatae	Chile	PP378384	PP437452	PP437388	-	-
Moreira 1299	SGO	balsamica	Bertero ex Colla	Adesmia	Balsamicae	Chile	PP378428	PP437450	PP437337	PQ043114	PQ048774
NL-1600	SGO	bedwellii	Skottsb.	Acanthadesmia	Glutinosae	Chile	PP378365	PP437407	PP437324	PQ043115	PQ048812
Espejo & San Martin 10	CONC	bijuga	Phil.	Adesmia	Loudoniae	Chile	PP378423	-	PP437323	PQ043116	PQ048781
Maria Fernanda Pérez s.n.	SGO	boronioides	Hook.f.	Adesmia	Balsamicae	Argentina, Chile	PP378358	PP437394	PP437351	PQ043117	PQ048817
Mauricio Cisternas s.n.	SGO	brachysemeon	Phil.	Adesmia	Papposae	Chile	PQ144542	-	PQ151433	PQ043118	PQ048769
NL-1788	SGO	bracteata	Hook. & Arn.	Adesmia	Bracteatae	Chile	PP378379	-	PP437327	PQ043119	-
Arroyo & al. 994690	SGO	brevivexillata	Burkart	Adesmia	Araucanae	Chile	PP378411	PP437427	PP437308	PQ043120	-
NL-1464	SGO	codonocalyx	Grandj.	Adesmia	Coronilloides	Chile	-	PP437425	PP437315	PQ043121	PQ048773
Macaya & al. 359	CONC	colinensis	(Phil. ex Reiche) Martic.	Adesmia	Argenteae	Chile	PP378373	PP437408	PP437365	PQ043122	PQ048819
Macaya & Teillier s.n.	CONC	concinna	Phil.	Adesmia	Balsamicae	Chile	PP378430	PP437444	PP437335	PQ043123	-
Garcia & al. 2758	SGO	conferta	Hook. & Arn.	Adesmia	Confertae	Chile	PP378419	PP437429	PP437299	PQ043124	PQ048775
Landrum 11504	SGO	confusa	Ulibarri	Acanthadesmia	Microphyllae	Chile	PP378375	PP437409	PP437374	PQ043125	PQ048813
NL-1495	SGO	coronilloides	Gillies ex Hook. & Arn.	Adesmia	Coronilloides	Argentina, Chile	PP378406	PP437418	PP437305	PQ043126	-
NL-1187	SGO	corymbosa var. corymbosa	Clos	Adesmia	Longisetae	Argentina, Chile	PP378381	PP437456	PP437298	PQ043127	PQ048811
Garcia & al. 3489	SGO	darapskyana	(Phil. ex Reiche) Martic.	Adesmia	Papposae	Chile	PP378415	PP437431	PP437314	PQ043128	PQ048767
NL-0154	SGO	denticulata	Clos	Adesmia	Denticulatae	Chile	PP378424	PP437440	PP437339	PQ043129	PQ048782
Garcia & al. 628	SGO	denudata	Phil.	Adesmia	Papposae	Chile	PP378412	PP437426	PP437318	PQ043130	PQ048770
NL-1448	SGO	dichotoma	Clos	Adesmia	Argenteae	Chile	PP378393	PP437468	PP437385	PQ043131	-
NL-0157	SGO	elegans	Clos	Adesmia	Denticulatae	Chile	-	PP437443	PP437344	PQ043133	PQ048777
NL-1489	SGO	emarginata	Clos	Adesmia	Balsamicae	Argentina, Chile	PP378357	-	PP437350	PQ043134	PQ048822
Rosende & Lavandero 01	SGO	ephedroides	Rosende & Lavandero	-	-	Chile	PV659470	PV669782	PV669783	PV669784	PV669785
NL-1449	SGO	eremophila	Phil.	Adesmia	Longisetae	Chile	PP378387	PP437448	-	PQ043135	-
Diaz & Latorre 625	CONC	erinacea	Phil.	Acanthadesmia	Microphyllae	Argentina, Chile	PP378363	-	PP437384	PQ043137	PQ048803
NL-1462	SGO	exilis	Clos	Adesmia	Longisetae	Argentina, Chile	PP378421	PP437415	PP437309	PQ043138	PQ048771
NL-1754	SGO	filifolia	Clos	Adesmia	Leiocarpae	Chile	-	PP437419	PP437360	PQ043139	PQ048778
Teillier & Medrano 8354	CONC	frigida	Phil.	Acanthadesmia	Frigidae	Chile	PP378377	PP437451	PP437331	PQ043140	-
Mauricio Rebolledo s.n.	SGO	fuentesii	G.F. Grandjot	Adesmia	Fuentesii	Chile	PP378432	PP437391	PP437322	PQ043141	PQ048790
NL-1454	SGO	glomerula	Clos	Adesmia	Glomerulae	Argentina, Chile	PP378354	PP437393	PP437342	PQ043142	-
NL-1321	SGO	glutinosa	Hook. & Arn.	Acanthadesmia	Glutinosae	Chile	PP378367	-	PP437325	PQ043143	-
Claire de Schrevel 395	SGO	godoyae	(Phil. ex Reiche) Martic.	Acanthadesmia	Glutinosae	Chile	PP378374	PP437406	PP437376	-	PQ048804
NL-1472	SGO	gracilis	Meyen ex Vogel	Acanthadesmia	Microphyllae	Argentina, Chile	PQ144544	PQ151429	PQ151432	PQ043144	PQ048797
NL-1563	SGO	hemisphaerica	Hauman	Acanthadesmia	Subterraneae	Argentina, Chile	PP378399	PP437473	PP437366	PQ043145	PQ048801
NL-1584	SGO	hirsuta	Phil.	Acanthadesmia	Microphyllae	Chile	PP378395	PP437466	PP437378	PQ043146	PQ048798
NL-1825	SGO	hystrix	Phil.	Acanthadesmia	Microphyllae	Chile	PP378386	PP437471	PP437381	PQ043147	-
NL-1527	SGO	jilesiana	Burkart	Adesmia	Fuentesii	Argentina, Chile	PP378433	PP437390	PP437320	PQ043148	PQ048791
García 3723	CONC	landbeckii	Phil.	Adesmia	Longisetae	Chile	PQ144541	PQ151427	PQ151430	PQ043149	-
NL-1755	SGO	laxa	Clos	Adesmia	Confertae	Chile	PP378404	PP437421	PP437336	PQ043150	PQ048818
NL-0783	SGO	leiocarpa	Hook. & Arn.	Adesmia	Leiocarpae	Chile	PP378405	PP437422	PP437357	PQ043151	PQ048779
NL-1424	SGO	littoralis	Burkart	Acanthadesmia	Argyrophyllae	Chile	PP378371	PP437404	PP437362	PQ043152	PQ048805
NL-1466	SGO	longipes	Phil.	Adesmia	Longipedes	Argentina, Chile	PP378364	PP437392	PP437355	PQ043153	-
NL-1198	SGO	lotoides	Hook.f.	Adesmia	Lotoides	Argentina, Chile	PP378355	PP437396	PP437347	PQ043154	PQ048785
NL-0555	SGO	loudonia	Hook. & Arn.	Adesmia	Loudoniae	Chile	PP378425	PP437441	PP437352	PQ043155	PQ048780
Saldivia & Larrain 1384	CONC	medinae	(Phil. ex Reiche) Ulibarri	Adesmia	Longisetae	Chile	PP378420	PP437432	PP437312	PQ043156	PQ048823
NL-1410	SGO	melanocaulos	Phil.	Acanthadesmia	Microphyllae	Chile	PP378372	PP437402	PP437371	PQ043157	PQ048806
Teillier & Mella 6423	CONC	melanthes	Phil.	Acanthadesmia	Microphyllae	Chile, Peru	PP378376	PP437461	PP437369	PQ043158	PQ048793
Garcia & al. 2346	SGO	microcalyx	Phil.	Adesmia	Papposae	Chile	PP378422	PP437436	PP437302	PQ043159	-
NL-1423	SGO	microphylla	Hook. & Arn.	Acanthadesmia	Microphyllae	Chile	PP378370	PP437411	PP437387	PQ043160	PQ048814
Prado 3	CONC	minor	(Hook. & Arn.) Burkart	Acanthadesmia	Subterraneae	Argentina, Chile	PP378382	PP437453	PP437386	PQ043161	PQ048807
Claire de Schrevel 59-01	SGO	monosperma	Clos	Adesmia	Balsamicae	Chile	PP378388	PP437457	PP437379	-	-
Pozner & Medina 624	SGO	montana	Phil.	Adesmia	Longisetae	Chile	PP378416	PP437428	PP437307	PQ043162	-
Garcia & al. 3167	SGO	mucronata	Hook. & Arn.	Adesmia	Papposae	Chile	PP378414	PP437435	PP437317	-	PQ048772
Claire de Schrevel 338	SGO	multicuspis	Clos	Adesmia	Tenellae	Chile	PP378431	PP437439	PP437380	PQ043163	-
Luebert & Teillier 2335	CONC	obcordata	Clos	Acanthadesmia	Microphyllae	Argentina, Chile	PP378394	PP437470	PP437368	PQ043164	PQ048800
NL-1566	SGO	obovata	Clos	Acanthadesmia	Microphyllae	Argentina, Chile	PP378398	PP437474	PP437372	PQ043165	PQ048799
NL-1799	SGO	obscura	Clos	Adesmia	Bracteatae	Chile	-	PP437463	PP437377	PQ043166	PQ048802
Villagran & al. 9316	CONC	occulta	(R.E. Fr.) Burkart	Acanthadesmia	Subterraneae	Argentina, Bolivia, Chile	-	PP437455	PP437383	PQ043167	-
Madrid & Larrain 148	CONC	papposa var. papposa	(Lag.) DC.	Adesmia	Papposae	Argentina, Chile	PP378410	PP437414	PP437316	PQ043168	-
García et al. 2867	SGO	papposa var. radicifolia	(Clos) M.N. Correa	Adesmia	Papposae	Argentina, Chile	PP378408	PP437430	PP437319	PQ043168	-
NL-1710	SGO	parviflora	Clos	Adesmia	Leiocarpae	Chile	PP378401	PP437412	PP437330	PQ043169	-
G. Rojas & Saldivia s.n.	SGO	parvifolia	Phil.	Adesmia	Lanatae	Argentina, Chile	PP378361	PP437398	PP437341	PQ043170	PQ048786
NL-1653	SGO	pedicellata	Hook. & Arn.	Acanthadesmia	Glutinosae	Chile	PP378369	PP437410	PP437375	PQ043171	PQ048808
Teillier 5921	CONC	phylloidea	Clos	Adesmia	Phylloideae	Chile	PP378368	PP437401	PP437326	PQ043172	PQ048815
NL-1560	SGO	pinifolia	Gillies ex Hook. & Arn.	Acanthadesmia	Microphyllae	Argentina, Chile	PP378380	-	PP437332	PQ043173	PQ048794
Abello & Videla s.n.	SGO	pirionii	I.M. Johnst.	Adesmia	Loudoniae	Chile	-	PP437449	PP437334	PQ043174	PQ048783
Muñoz & Moreira 4978	SGO	polyphylla	Phil.	Acanthadesmia	Microphyllae	Bolivia, Chile	-	PP437465	PP437364	PQ043175	PQ048795
Moreira 914	SGO	propinqua	Clos	Adesmia	Balsamicae	Chile	PP378427	PP437447	PP437338	PQ043176	-
E. Dominguez 32	CONC	pumila	Hook.f.	Adesmia	Pumilae	Argentina, Chile	PP378356	PP437399	PP437345	-	PQ048787
NL-1662	SGO	pungens	Clos	Acanthadesmia	Microphyllae	Chile	PP378366	PP437403	PP437382	PQ043177	PQ048810
Schneider & Huertas 2848	CONC	pusilla	Phil.	Adesmia	Leiocarpae	Chile	PP378400	PP437445	PP437297	PQ043178	-
NL-0648	SGO	rahmeri	Phil.	Adesmia	Hispidulae	Argentina, Chile	PP378383	-	PP437370	PQ043179	PQ048820
NL-1421	SGO	reclinata	Muñoz	Adesmia	Confertae	Chile	PP378403	PP437413	PP437358	PQ043180	PQ048816
NL-0504	SGO	resinosa	(Phil. ex Reiche) Martic.	Adesmia	Balsamicae	Chile	PP378429	PP437446	PP437354	PQ043181	-
Teillier & al. 7390	CONC	retusa	Griseb.	Adesmia	Retusae	Argentina, Chile	PP378360	-	PP437346	PQ043182	-
Flores & Amigo s.n.	SGO	rubroviridis	Burkart	Adesmia	Balsamicae	Chile	PP378396	PP437472	PP437389	-	-
G. Rojas & Saldivia s.n.	SGO	salicornioides	Speg.	Adesmia	Salicornioides	Argentina, Chile	PP378352	PP437395	PP437353	PQ043183	PQ048784
Elvebakk 96:658	CONC	sandwithii	Burkart	Adesmia	Lanatae	Argentina, Chile	PQ144543	PQ151428	PQ151431	PQ043184	PQ048788
NL-1564	SGO	schneideri	Phil.	Acanthadesmia	Microphyllae	Argentina, Chile	PP378389	PP437467	PP437328	-	-
Munoz & Moreira 4980	SGO	spinosissima	Meyen	Acanthadesmia	Microphyllae	Argentina, Bolivia, Chile, Perú	PP378378	PP437464	PP437356	PQ043185	PQ048809
Claire de Schrevel 08	SGO	spuma	Werderm. ex Burkart	Adesmia	Spumae	Argentina, Chile	PP378407	PP437423	PP437304	PQ043186	PQ048776
NL-1830	SGO	subterranea	Clos	Acanthadesmia	Subterraneae	Argentina, Chile	-	-	PP437373	PQ043187	-
NL-1778	SGO	tenella var. macrocarpa	Hook. & Arn.	Adesmia	Tenellae	Chile	PP378402	PP437420	PP437349	PQ043188	-
NL-1750	SGO	torcaea	Phil.	Adesmia	Longisetae	Chile	-	PP437437	PP437310	PQ043189	PQ048824
Moreira 637	SGO	trifoliata	Phil.	Adesmia	Bracteatae	Chile	PP378392	PP437458	PP437333	PQ043190	-
Ludovica Santilli s.n.	SGO	verrucosa	Meyen	Adesmia	Bracteatae	Chile, Peru	-	PP437454	PP437321	PQ043191	-
E. Dominguez 107	CONC	villosa	Hook.f.	Adesmia	Pumilae	Argentina, Chile	PP378362	PP437400	PP437340	-	PQ048789
Macarena M.Villalobos s.n.	SGO	viscidissima	I.M. Johnst.	Adesmia	Longisetae	Chile	PP378385	PP437460	PP437359	PQ043192	PQ048821
Eyzaguirre 29	SGO	viscosa	Gillies ex Hook. & Arn.	Adesmia	Balsamicae	Chile	PP378426	PP437442	PP437313	PQ043193	-
Baeza et al. 3411	CONC	volckmannii	Phil.	Acanthadesmia	Microphyllae	Argentina, Chile	PP378390	PP437459	PP437329	PQ043194	PQ048796
